# Supplementary material for: Infancy and Childhood Obesity Grade Predicts Weight Loss in Adulthood: The ONTIME Study
Source: Nutrients. 2021 Jun 22;13(7):2132. doi: 10.3390/nu13072132 (PMC8308354; doi:10.3390/nu13072132)
Supplement: Supplementary file 1 [file nutrients-13-02132-s001.zip]

Archive with 1 entries (1 files):
- nutrients-1247850-supplementary.pdf
